# Supplementary material for: Mesenchymal Stem Cell Exosome-Integrated Antibacterial Hydrogels for Nasal Mucosal Injury Treatment
Source: Research (Wash D C). 2024 Sep 9;7:0469. doi: 10.34133/research.0469 (PMC11382016; doi:10.34133/research.0469)
Supplement: Supplementary 1 — Figs. S1 to S9 [file research.0469.f1.zip]

Archive with 10 entries (10 files):
- SI1.tif
- SI2.tif
- SI3.tif
- SI4.tif
- SI5.tif
- SI6.tif
- SI7.tif
- SI8.tif
- SI9.tif
- Supplementary materials.docx
